# Supplementary material for: Nano-Dimensional Carbon Nanosphere Supported Non-Precious Metal Oxide Composite: A Cathode Material for Sea Water Reduction
Source: Nanomaterials (Basel). 2022 Dec 6;12(23):4348. doi: 10.3390/nano12234348 (PMC9736246; doi:10.3390/nano12234348)
Supplement: Supplementary file 1 [file nanomaterials-12-04348-s001.zip]

Archive with 1 entries (1 files):
- nanomaterials-2071249-supplementary.pdf
